# Supplementary material for: Machine Learning–Based Asthma Attack Prediction Models From Routinely Collected Electronic Health Records: Systematic Scoping Review
Source: JMIR AI. 2023 Dec 7;2:e46717. doi: 10.2196/46717 (PMC11041490; doi:10.2196/46717)
Supplement: Multimedia Appendix 1 [file ai_v2i1e46717_app1.xlsx]

## Sheet: Search Keywords
Keywords
asthma management
asthma control
asthma attack
asthma exacerbation
asthma risk stratification
asthma risk prediction
asthma risk clasification
asthma hospitalization
asthma hospitalisation
asthma prognosis
machine learning
astificial intelligence
supervised method
unsupervised method
deep learning
supervised learning
unsupervised learning

## Sheet: Data Extraction
Title	Authors	Published Year	Healthcare Settings	Data Accessability	Data Source	Data Types	Region	Data Year	Sample Size	Outcomes	Prediction Time Horizon	Imbalance Ratio	Data Imbalance Handling Methods	Feature Selection Methods	Number of Features	Missing Values Handling Methods	Data Normalisation Methods	ML Methods	Performance Metrics	Internal Validation	External Validation	Best Models	Best Model Performance Metrics	Best Model Transparency	Model Explanation Methods	Clinical Implementation	Limitations
A prediction model for asthma exacerbations after stopping asthma biologics	Inselman, J. W., et. Al.	2022	Secondary care	Private	Single modality	EHR	US	2003-2020	3057	Asthma exacerbation (after stopping bilogic theraphy)	180 days	0.226	Unknown	Unknown	21	Missing values were imputed into a specific value/category	Unknown	GLMNet, RF, GBM	AUC, PPV, NPV	10-fold CV	No	GBM	AUC=0.74	Opaque model	SHAP	NO	- Missing Relevant Variables - Limited Data on Different Biologics - Diverse Primary Uses of Biologics - Heterogeneity in Patient Characteristics
Environmental and clinical data utility in pediatric asthma exacerbation risk prediction models	Hurst, J. H., et. al.	2022	Both	Private	Multi modality	EHR and environmental data	US	2014-2019	5982	Asthma exacerbation	30, 90 , 180 days	0.37	Unknown	Unknown	44	Missing values were imputed into a specific value/category	Unknown	Lasso, RF, XGBoost	AUC, AUPRC, PPV	Cross-validation	No	XGBoost	30 days AUC=0.761 90 days AUC=0.752 180 days AUC=0.739	Opaque model	No model explanation	NO	- Missing Relevant Variables - Single Center Study - Location-Dependent Model Performance - Limited Environmental Data
Comparing Artificial Intelligence and Traditional Methods to Identify Factors Associated With Pediatric Asthma Readmission	Hogan A.H., et.al.	2022	Secondary care	Private	Single modality	EHR	US	2013	18489	Asthma readmission	180 days	0.057	Unknown	Backward stepwise variable selection	21	Missing data were excluded	Unknown	Cox proportional hazard, LR, ANN,	AUC	Cross-validation	No	NN	AUC=0.636	Opaque model	Estimated weights	NO	- Missing Relevant variables - Lack of Longitudinal Outcomes - Use of ICD-9 Coding (older clinical coding) - Hospital Differentiation - Absence of Demographic Data and social determinants
Novel Machine Learning Can Predict Acute Asthma Exacerbation	Zein JG, et.al.	2021	Both	Private	Single modality	EHR	US	2010-2018	60302	Asthma exacerbation	28 days	non-severe = 32.8% severe = 2.9%	Unknown	Unknown	82	Missing values were imputed into a specific value/category	Unknown	LR, RF, GBM,	AUC, sensitivity, specificity, ppv, npv, accuracy (Brier score)	Internal validation	No	GBM	Nonsevere AUC=0.71 hospitalization AUC=0.85 ED AUC=0.88	Opaque model	SHAP	NO	- Limited Generalizability - Reliance on Diagnostic Codes - Limited Clinical Information - Exclusion of Anti-IL5 Therapy - Cross-Sectional Nature - Quality of Clinical Information - Limited PFT and FeNO Data - Handling Missing Data
Predicting hospitalization of pediatric asthma patients in emergency departments using machine learning	Sills MR, et.al.	2021	Secondary care	Private	Single modality	EHR	US	2009 - 2013	9069	Patient hospitalization	admission after ED visit	0.225	Oversampling	Automated feature selection	13	Missing data were excluded	Unknown	AutoML, RF, LR,	AUC, accuracy, F1	Internal validation	No	AutoML	AUC=0.914 F1=0.789	Opaque model	autoML method	NO	- Retrospective Nature - Patient Selection Criteria - Limited Clinical Information - Exclusion of Home and Environmental Factors - Timing of Post-Triage Variables
Exploratory research on asthma exacerbation risk factors using the Japanese claims database and machine learning: A retrospective cohort study	Hozawa S, et.al.	2021	Secondary care	Private	Single modality	EHR	Japan	2016-2017	42685	Asthma exacerbation	365 days	0.137	Unknown	Unknown	25	Unknown	Unknown	XGBoost	AUC	10fold CV	No	GBM	AUC=0.656	Opaque model	Extracted risk factors	NO	- Age Distribution Discrepancy - Limitations of Claims Data - Prevalent User Design - Causality Estimation
Developing a short-term prediction model for asthma exacerbations from Swedish primary care patients' data using machine learning - Based on the ARCTIC study	Lisspers K, et.al.	2021	Both	Private	Single modality	EHR	Sweden	2000 - 2013	29396	Asthma exacerbation	15 days	0.000380773	Undersampling, Weighting method,	correlation, LGBM model,	500+	Missing values were imputed into a specific value/category	Unknown	XGBoost, LGBM, RNN, LR (Lasso, Ridge, and Elastic Net),	AUPRC, AUC	4-fold CV	No	GBM	AUC=0.90	Opaque model	LGBM gain score	NO	- Data Missreporting - Applicability to Other Settings - High False Positive Rate - Performance of Shortlist Model
Obese, non-eosinophilic asthma: frequent exacerbators in a real-world setting	Ananth S, et.al.	2021	Secondary care	Private	Multi modality	EHR and medical image (CT scan of the chest)	UK	2018-2020	200	Frequent and infrequent exacerbation	365 days	0.5	Unknown	Unknown	17	Missing values were imputed into a specific value/category	Mean normalisation	LR, DT, ANN,	AUC, accuracy	10-fold CV	No	LR	AUC=0.802	Transparent model	LR coefficients	NO	- Lack of Formal Asthma Control Assessment - Limited longitudinal outcomes - Lack of comorbidity information
Forecasting Future Asthma Hospital Encounters of Patients With Asthma in an Academic Health Care System: Predictive Model Development and Secondary Analysis Study	Tong Y, et.al.	2021	Both	Private	Single modality	EHR	US	2011-2018	82888	Asthma related hospitalization or A&E visit	365 days	0.0166331	WEKA	WEKA	234	Missing values were imputed into a specific value/category	Mean normalisation	WEKA, XGBoost,	Accuracy, AUC, sensitivity, specificity, PPV, NPV	Internal validation	Yes	GBM	AUC=0.902	Opaque model	XGBoost feature importance	NO	- Lack of relevant variables - Incorporation of Unstructured Data and Deep Learning - Expansion of Data Sources - Generalizability Across Healthcare Systems and Diseases
Combining Weather and Pollution Indicators with Insurance Claims for Identifying and Predicting Asthma Prevalence and Hospitalizations	Mehrish D., et.al.	2021	Secondary care	private	Multi modality	EHR and environmental data	US	2013-2017	10000	Asthma prevalence, asthma related hospitalization, hospital readmission,	unknown	unknown	Unknown	Unknown	7	Unknown	Unknown	GLM, Correlation models, LR,	AUC	Unknown	No	LR	AUC=0.78	Transparent model	No model explanation	NO	- Lack of relevant variables - Limited method explanation
Asthma Exacerbation Prediction and Risk Factor Analysis Based on a Time-Sensitive, Attentive Neural Network: Retrospective Cohort Study	Xiang Y, et.al.	2020	Both	Private	Single modality	EHR	US	1992-2015	31433	Probability of asthma exacrbation	365 days	0.0719626	SMOTE	Automated feature selection	Unknown	Missing data were excluded	Unknown	LR, MLP, LSTM with attention mechanism	AUC	5-fold CV	No	LSTM with attention mechanism - TSANN-I	AUC=0.7003	Opaque model	Attention mechanism	No	- Absence of Complex Interactions Among Clinical Variables - Limitations of Structured EHR Data - Challenges in Distinguishing Symptoms and Risk Factors - Opportunities for Model Enhancement
Modeling Asthma Exacerbations from Electronic Health Records	Cobian A, et.al.	2020	Both	Private	Single modality	EHR	US	2007-2011	28101	Asthma exacerbation	90 days	unknown	Unknown	Unknown	25+	Unknown	Unknown	LR, RF, LSTM,	AUC	10-fold CV	No	LR with L1 (Ridge)	AUC=0.7697	Transparent model	LR coefficients	NO	- Limited samples
Developing a Model to Predict Hospital Encounters for Asthma in Asthmatic Patients: Secondary Analysis	Luo G, et.al.	2020	Both	Private	Single modality	EHR	US	2005-2018	315308	Asthma related hospital encounter in the next 12 months	365 days	0.0359395	Unknown	Automated feature selection	235	Missing values were imputed into a specific value/category	Mean normalisation	WEKA, XGBoost,	AUC, accuracy, sensitivity, specificity, PPV, NPV		No	GBM	AUC=0.859	Opaque model	XGBoost feature importance	NO	- Lack of Medication Claim Data - Limitations of Structured EHR Data - Opportunities for Additional Features - Data Completeness and Generalizability
Feature engineering with clinical expert knowledge: A case study assessment of machine learning model complexity and performance	Roe KD, et.al.	2020	Secondary care	Public	Single modality	EHR	US	2001-2012	38597	Asthma related mortality	unknown	0.49	Unknown	Unknown	42	Unknown	Mean normalisation	XGBoost, Neural network, LR, k-nearest neighbor	AUC	Unknown	No	GBM	AUC=0.75	Opaque model	XGBoost feature importance		- Intensive Care Setting Exclusivity - Exclusion of Routine Intensive Care Features - Generalizability to Outpatient Settings
Developing a Predictive Model for Asthma-Related Hospital Encounters in Patients With Asthma in a Large, Integrated Health Care System: Secondary Analysis	Luo G, et.al.	2020	Both	Private	Single modality	EHR	US	2012-2018	397858	Asthma related hospital encounter	365 days	0.0230296	Unknown	Automated feature selection	337	Missing values were imputed into a specific value/category	Mean normalisation	WEKA, XGBoost,	AUC, accuracy, sensitivity, specificity, PPV, NPV		Yes	GBM	AUC=0.820	Opaque model	XGBoost feature importance	NO	- Potential Unexplored Features - Non-Utilization of Deep Learning and Unstructured Data - Limited Generalizability Assessment
Modeling asynchronous event sequences with RNNs	Wu S., et.al.	2018	Primary care	Private	Single modality	EHR	US	1997-2002	4013	no asthma vs asthma vs remission vs relapse	unknown	0.3289	Random undersampling	Unknown	60	Missing values were imputed into a specific value/category	Unknown	LSTM	Precision, recall, F1 score, AUC		Yes	LSTM	F1Score = 0.4976 (multiclass)	Opaque model	No model explanation	NO	- Suboptimal Neural Network Configuration - Limited Scope - Clinical Relevance and Feature Weighting
A Machine Learning Approach to Predicting Need for Hospitalization for Pediatric Asthma Exacerbation at the Time of Emergency Department Triage	Patel SJ, et.al.	2018	Secondary care	Private	Multi modality	EHR and environmental data	US	2012-2015	29392	Hospitalization at A&E triage	admission after ED	0.17	Unknown	Unknown	100	Missing data were excluded	Mean normalisation	DT, LASSO, RF, GBM,	AUC	0	No	GBM	AUC=0.84	Opaque model	GBM feature importance	NO	- Single Institution Data - Pragmatic Definition of Asthma Population - Lack of Necessity Validation for Hospitalization - Data Limitations - Lack of Weather and CDC Influenza Data
